# Supplementary material for: UroMark—a urinary biomarker assay for the detection of bladder cancer
Source: Clin Epigenetics. 2017 Jan 31;9:8. doi: 10.1186/s13148-016-0303-5 (PMC5282868; doi:10.1186/s13148-016-0303-5)
Supplement: Additional file 1: Table S4. — Test performance of individual loci. (XLSX 14 kb) [file 13148_2016_303_MOESM1_ESM.xlsx]

## Sheet: Sheet2
TargetID	Sensitivty	Specificty
cg00017221	0.679012	0.961538
cg00228475	0.617284	0.846154
cg00339556	0.679012	0.961538
cg00963169	0.654321	0.846154
cg00986824	0.728395	0.807692
cg01163842	0.604938	0.923077
cg01283246	0.641975	0.846154
cg01419831	0.703704	0.63
cg01423964	0.641975	0.94
cg01642521	0.679012	0.769231
cg01791874	0.728395	0.961538
cg01796166	0.691358	0.846154
cg02071005	0.617284	0.769231
cg02167020	0.641975	0.807692
cg02700891	0.679012	0.807692
cg02864844	0.666667	0.923077
cg02984614	0.617284	0.86
cg03078363	0.691358	0.846154
cg03276408	0.679012	0.923077
cg03698009	0.641975	0.576923
cg03978375	0.679012	0.961538
cg04495995	0.679012	0.653846
cg04521510	0.62963	0.961538
cg04550737	0.728395	0.961538
cg04609163	0.617284	0.846154
cg04828133	0.62963	0.73
cg05099508	0.62963	0.961538
cg05134015	0.679012	0.807692
cg05302386	0.641975	0.923077
cg05310764	0.679012	0.89
cg05311410	0.691358	0.923077
cg05560435	0.654321	0.923077
cg05783139	0.62963	0.615385
cg06392169	0.740741	0.961538
cg06533244	0.691358	0.769231
cg06653045	0.617284	0.769231
cg06750832	0.666667	0.79
cg06785999	0.728395	0.807692
cg07113642	0.617284	0.961538
cg07495363	0.666667	0.846154
cg07573209	0.654321	0.884615
cg07790615	0.728395	0.884615
cg07978472	0.617284	0.884615
cg08382226	0.654321	0.923077
cg08448701	0.641975	0.807692
cg09124223	0.617284	0.807692
cg09424526	0.716049	0.846154
cg09462924	0.728395	0.923077
cg09474331	0.654321	0.961538
cg09734791	0.679012	0.961538
cg09735723	0.62963	0.769231
cg09797577	0.62963	0.846154
cg09813525	0.716049	0.846154
cg10397440	0.691358	0.807692
cg10698928	0.62963	0.923077
cg10723962	0.604938	0.961538
cg10835584	0.654321	0.67
cg11036833	0.716049	0.961538
cg11142705	0.86	0.79
cg11193865	0.617284	0.884615
cg11433622	0.740741	0.961538
cg11595545	0.728395	0.84
cg11601252	0.62963	0.923077
cg12040830	0.679012	0.923077
cg12323723	0.666667	0.807692
cg12477716	0.617284	0.961538
cg12812583	0.617284	0.769231
cg13046832	0.83	0.73
cg13320291	0.654321	0.923077
cg13324546	0.641975	0.807692
cg13352750	0.654321	0.769231
cg13476854	0.679012	0.884615
cg13592399	0.617284	0.92
cg13620034	0.716049	0.923077
cg14428146	0.74	0.81
cg14470895	0.716049	0.78
cg14638883	0.62963	0.846154
cg14732324	0.617284	0.961538
cg14733048	0.62963	0.730769
cg14763548	0.62963	0.961538
cg14768785	0.617284	0.884615
cg14996220	0.654321	0.86
cg15384598	0.703704	0.807692
cg16002355	0.641975	0.75
cg16178603	0.703704	0.69
cg16422098	0.716049	0.807692
cg16732616	0.716049	0.923077
cg16887264	0.86	0.51
cg17039236	0.703704	0.807692
cg17394649	0.604938	0.846154
cg17466857	0.604938	0.923077
cg17945976	0.89	0.84
cg17964510	0.641975	0.923077
cg18074954	0.716049	0.769231
cg18082337	0.716049	0.846154
cg18326021	0.691358	0.884615
cg18507379	0.62963	0.923077
cg18617005	0.679012	0.846154
cg19178853	0.94	0.69
cg19597382	0.679012	0.846154
cg19650157	0.641975	0.730769
cg19923650	0.641975	0.846154
cg19978181	0.728395	0.71
cg20008332	0.617284	0.807692
cg20146541	0.666667	0.769231
cg20302133	0.91	0.75
cg20567847	0.62963	0.923077
cg20870512	0.654321	0.807692
cg20872937	0.641975	0.923077
cg21401879	0.62963	0.923077
cg21472506	0.91	0.57
cg21678445	0.654321	0.923077
cg21901718	0.691358	0.961538
cg22474464	0.666667	0.884615
cg22884656	0.62963	0.961538
cg23065934	0.716049	0.730769
cg23151000	0.654321	0.769231
cg23180938	0.728395	0.83
cg23229261	0.691358	0.76
cg23241781	0.703704	0.807692
cg23302682	0.617284	0.884615
cg23497016	0.753086	0.730769
cg23727983	0.716049	0.923077
cg24031355	0.641975	0.85
cg24292235	0.62963	0.961538
cg24304093	0.62963	0.91
cg24504927	0.679012	0.89
cg24663256	0.617284	0.923077
cg24826867	0.617284	0.961538
cg24961583	0.641975	0.961538
cg25026529	0.62963	0.923077
cg25092681	0.617284	0.923077
cg25191628	0.691358	0.846154
cg25510609	0.641975	0.923077
cg25622366	0.89	0.62
cg25691167	0.62963	0.692308
cg25832771	0.62963	0.76
cg25947619	0.703704	0.884615
cg25951981	0.62963	0.730769
cg26013553	0.679012	0.961538
cg26492446	0.94	0.59
cg26521404	0.654321	0.692308
cg26673012	0.62963	0.923077
cg26802289	0.716049	0.807692
cg26970841	0.753086	0.961538
cg26990102	0.728395	0.846154
cg27277463	0.691358	0.961538
cg27357571	0.641975	0.923077
cg27501878	0.666667	0.884615
cg27655158	0.716049	0.884615
