# Supplementary material for: UroMark—a urinary biomarker assay for the detection of bladder cancer
Source: Clin Epigenetics. 2017 Jan 31;9:8. doi: 10.1186/s13148-016-0303-5 (PMC5282868; doi:10.1186/s13148-016-0303-5)
Supplement: Additional file 2: Table S1. — RainDance target primers. (XLSX 13 kb) [file 13148_2016_303_MOESM2_ESM.xlsx]

## Sheet: Sheet1
TargetID	CHR	LOCATION
cg25622366	2	63281139
cg20302133	1	111217194
cg13046832	14	29254680
cg17945976	2	66667433
cg21472506	2	63283967
cg26492446	20	61638574
cg11142705	3	42306974
cg26970841	16	85932666
cg23497016	2	66666684
cg19178853	4	174450408
cg14428146	8	23563925
cg16887264	4	147561775
cg06392169	6	391936
cg11433622	2	66667549
cg01791874	5	16180055
cg23180938	5	115152485
cg26990102	2	119606746
cg11595545	1	111217497
cg00986824	12	75601465
cg09462924	2	66666470
cg07790615	1	237205174
cg06785999	14	60975964
cg04550737	1	119530600
cg19978181	5	76923988
cg23065934	5	16180266
cg14470895	5	115152431
cg11036833	5	115152494
cg23727983	11	125774082
cg16732616	1	50886782
cg16422098	10	15761881
cg13620034	8	72755052
cg09424526	2	223163809
cg09813525	13	53420386
cg18082337	3	147113726
cg27655158	4	1396593
cg26802289	7	20817859
cg18074954	18	44787492
cg25947619	15	86233220
cg15384598	14	24045549
cg16178603	2	66667101
cg23241781	14	70653964
cg01419831	2	162283705
cg17039236	18	77548049
cg21901718	5	16180076
cg25191628	1	50886949
cg27277463	12	62585031
cg05311410	7	27225523
cg23229261	2	63284066
cg10397440	8	57359258
cg18326021	10	106401479
cg06533244	6	27258460
cg03078363	12	54408664
cg01796166	14	95239586
cg00339556	5	16180048
cg03978375	16	85932668
cg26013553	1	111217406
cg09734791	8	72756155
cg12040830	11	112833773
cg18617005	5	140787504
cg19597382	4	147559423
cg05134015	14	36973365
cg02700891	3	129693586
cg13476854	1	119549263
cg00017221	1	149719536
cg05310764	6	27513479
cg04495995	7	19147157
cg01642521	11	20618250
cg24504927	12	85667353
cg03276408	13	112712475
cg27501878	20	61638588
cg07495363	2	198651076
cg06750832	1	111217691
cg22474464	20	21492914
cg20146541	1	248020697
cg02864844	7	149917263
cg12323723	X	136656581
cg14996220	12	85673270
cg23151000	2	38302892
cg00963169	1	50513927
cg13320291	10	118030970
cg13352750	7	27225123
cg26521404	7	27204981
cg07573209	15	76630095
cg10835584	18	55108852
cg09474331	19	54926805
cg20870512	7	1272515
cg21678445	18	22930283
cg05560435	5	172671526
cg08382226	6	108440339
cg25510609	15	86233236
cg19650157	13	78493297
cg01283246	5	135266135
cg20872937	18	74961968
cg03698009	7	27204349
cg01423964	1	111217575
cg19923650	5	172659730
cg13324546	8	23564031
cg27357571	21	34398226
cg08448701	20	21686282
cg16002355	4	111544387
cg05302386	14	52734525
cg17964510	2	175199694
cg24031355	10	22634439
cg24961583	3	27765409
cg02167020	10	102899949
cg25026529	1	91183051
cg05783139	2	198650985
cg25691167	7	19184961
cg25951981	4	46995743
cg11601252	15	68122139
cg10698928	8	65290320
cg25832771	8	72756058
cg18507379	5	140787507
cg14733048	8	109095782
cg09735723	10	106402042
cg05099508	10	22634432
cg14638883	6	166582201
cg26673012	7	35293753
cg14763548	20	25062447
cg22884656	2	45157296
cg21401879	2	45162036
cg09797577	6	28778226
cg20567847	7	155167038
cg04828133	7	155259845
cg04521510	7	27242044
cg24304093	11	14926738
cg24292235	12	8171463
cg25092681	5	16180033
cg02984614	17	31618409
cg07113642	20	2781262
cg04609163	11	125774090
cg11193865	14	101193038
cg09124223	7	153749738
cg14768785	3	172166517
cg12477716	17	47073436
cg24826867	16	85932853
cg24663256	4	21950307
cg06653045	17	68165064
cg13592399	14	52535758
cg20008332	2	5833169
cg02071005	2	175200844
cg23302682	6	166580952
cg07978472	4	122686493
cg14732324	5	528621
cg00228475	6	58149279
cg12812583	8	23567310
cg01163842	14	95235125
cg17394649	6	29760164
cg10723962	6	26240782
cg17466857	7	27225528
