# Supplementary material for: UroMark—a urinary biomarker assay for the detection of bladder cancer
Source: Clin Epigenetics. 2017 Jan 31;9:8. doi: 10.1186/s13148-016-0303-5 (PMC5282868; doi:10.1186/s13148-016-0303-5)
Supplement: Additional file 3: Table S2.﻿ — RainDance barcode primer sequences. (XLSX 12 kb) [file 13148_2016_303_MOESM3_ESM.xlsx]

## Sheet: Sheet1
ID	Sequence	Barcode
U_fwd	5'-AATGATACGGCGACCACCGAGATCTACACTCTTTCCCTACACGACGCTCTTCCGATCTCTG	NA
U_rev_1	5'-CAAGCAGAAGACGGCATACGAGAT-ACAAGCTA-GTGACTGGAGTTCAGACGTGTGCTCTTCCGATCTGAC	TAGCTTGT
U_rev_2	5'-CAAGCAGAAGACGGCATACGAGAT-AAACATCG-GTGACTGGAGTTCAGACGTGTGCTCTTCCGATCTGAC	CGATGTTT
U_rev_3	5'-CAAGCAGAAGACGGCATACGAGAT-ACATTGGC-GTGACTGGAGTTCAGACGTGTGCTCTTCCGATCTGAC	GCCAATGT
U_rev_4	5'-CAAGCAGAAGACGGCATACGAGAT-ACCACTGT-GTGACTGGAGTTCAGACGTGTGCTCTTCCGATCTGAC	ACAGTGGT
U_rev_5	5'-CAAGCAGAAGACGGCATACGAGAT-AACGTGAT-GTGACTGGAGTTCAGACGTGTGCTCTTCCGATCTGAC	ATCACGTT
U_rev_6	5'-CAAGCAGAAGACGGCATACGAGAT-CGCTGATC-GTGACTGGAGTTCAGACGTGTGCTCTTCCGATCTGAC	GATCAGCG
U_rev_7	5'-CAAGCAGAAGACGGCATACGAGAT-CAGATCTG-GTGACTGGAGTTCAGACGTGTGCTCTTCCGATCTGAC	CAGATCTG
U_rev_8	5'-CAAGCAGAAGACGGCATACGAGAT-ATGCCTAA-GTGACTGGAGTTCAGACGTGTGCTCTTCCGATCTGAC	TTAGGCAT
U_rev_9	5'-CAAGCAGAAGACGGCATACGAGAT-CTGTAGCC-GTGACTGGAGTTCAGACGTGTGCTCTTCCGATCTGAC	GGCTACAG
U_rev_10	5'-CAAGCAGAAGACGGCATACGAGAT-AGTACAAG-GTGACTGGAGTTCAGACGTGTGCTCTTCCGATCTGAC	CTTGTACT
U_rev_11	5'-CAAGCAGAAGACGGCATACGAGAT-CATCAAGT-GTGACTGGAGTTCAGACGTGTGCTCTTCCGATCTGAC	ACTTGATG
U_rev_12	5'-CAAGCAGAAGACGGCATACGAGAT-AGTGGTCA-GTGACTGGAGTTCAGACGTGTGCTCTTCCGATCTGAC	TGACCACT
U_rev_13	5'-CAAGCAGAAGACGGCATACGAGAT-AACAACCA-GTGACTGGAGTTCAGACGTGTGCTCTTCCGATCTGAC	TGGTTGTT
U_rev_14	5'-CAAGCAGAAGACGGCATACGAGAT-AACCGAGA-GTGACTGGAGTTCAGACGTGTGCTCTTCCGATCTGAC	TCTCGGTT
U_rev_15	5'-CAAGCAGAAGACGGCATACGAGAT-AACGCTTA-GTGACTGGAGTTCAGACGTGTGCTCTTCCGATCTGAC	TAAGCGTT
U_rev_16	5'-CAAGCAGAAGACGGCATACGAGAT-AAGACGGA-GTGACTGGAGTTCAGACGTGTGCTCTTCCGATCTGAC	TCCGTCTT
U_rev_17	5'-CAAGCAGAAGACGGCATACGAGAT-AAGGTACA-GTGACTGGAGTTCAGACGTGTGCTCTTCCGATCTGAC	TGTACCTT
U_rev_18	5'-CAAGCAGAAGACGGCATACGAGAT-ACACAGAA-GTGACTGGAGTTCAGACGTGTGCTCTTCCGATCTGAC	TTCTGTGT
U_rev_19	5'-CAAGCAGAAGACGGCATACGAGAT-ACAGCAGA-GTGACTGGAGTTCAGACGTGTGCTCTTCCGATCTGAC	TCTGCTGT
U_rev_20	5'-CAAGCAGAAGACGGCATACGAGAT-ACCTCCAA-GTGACTGGAGTTCAGACGTGTGCTCTTCCGATCTGAC	TTGGAGGT
U_rev_21	5'-CAAGCAGAAGACGGCATACGAGAT-ACGCTCGA-GTGACTGGAGTTCAGACGTGTGCTCTTCCGATCTGAC	TCGAGCGT
U_rev_22	5'-CAAGCAGAAGACGGCATACGAGAT-ACGTATCA-GTGACTGGAGTTCAGACGTGTGCTCTTCCGATCTGAC	TGATACGT
U_rev_23	5'-CAAGCAGAAGACGGCATACGAGAT-ACTATGCA-GTGACTGGAGTTCAGACGTGTGCTCTTCCGATCTGAC	TGCATAGT
U_rev_24	5'-CAAGCAGAAGACGGCATACGAGAT-AGAGTCAA-GTGACTGGAGTTCAGACGTGTGCTCTTCCGATCTGAC	TTGACTCT
U_rev_25	5'-CAAGCAGAAGACGGCATACGAGAT-AGATCGCA-GTGACTGGAGTTCAGACGTGTGCTCTTCCGATCTGAC	TGCGATCT
U_rev_26	5'-CAAGCAGAAGACGGCATACGAGAT-AGCAGGAA-GTGACTGGAGTTCAGACGTGTGCTCTTCCGATCTGAC	TTCCTGCT
U_rev_27	5'-CAAGCAGAAGACGGCATACGAGAT-AGTCACTA-GTGACTGGAGTTCAGACGTGTGCTCTTCCGATCTGAC	TAGTGACT
U_rev_28	5'-CAAGCAGAAGACGGCATACGAGAT-ATCCTGTA-GTGACTGGAGTTCAGACGTGTGCTCTTCCGATCTGAC	TACAGGAT
U_rev_29	5'-CAAGCAGAAGACGGCATACGAGAT-ATTGAGGA-GTGACTGGAGTTCAGACGTGTGCTCTTCCGATCTGAC	TCCTCAAT
U_rev_30	5'-CAAGCAGAAGACGGCATACGAGAT-CAACCACA-GTGACTGGAGTTCAGACGTGTGCTCTTCCGATCTGAC	TGTGGTTG
U_rev_31	5'-CAAGCAGAAGACGGCATACGAGAT-CAAGACTA-GTGACTGGAGTTCAGACGTGTGCTCTTCCGATCTGAC	TAGTCTTG
U_rev_32	5'-CAAGCAGAAGACGGCATACGAGAT-CAATGGAA-GTGACTGGAGTTCAGACGTGTGCTCTTCCGATCTGAC	TTCCATTG
U_rev_33	5'-CAAGCAGAAGACGGCATACGAGAT-CACTTCGA-GTGACTGGAGTTCAGACGTGTGCTCTTCCGATCTGAC	TCGAAGTG
U_rev_34	5'-CAAGCAGAAGACGGCATACGAGAT-CAGCGTTA-GTGACTGGAGTTCAGACGTGTGCTCTTCCGATCTGAC	TAACGCTG
U_rev_35	5'-CAAGCAGAAGACGGCATACGAGAT-CATACCAA-GTGACTGGAGTTCAGACGTGTGCTCTTCCGATCTGAC	TTGGTATG
U_rev_36	5'-CAAGCAGAAGACGGCATACGAGAT-CCAGTTCA-GTGACTGGAGTTCAGACGTGTGCTCTTCCGATCTGAC	TGAACTGG
U_rev_37	5'-CAAGCAGAAGACGGCATACGAGAT-CCGAAGTA-GTGACTGGAGTTCAGACGTGTGCTCTTCCGATCTGAC	TACTTCGG
U_rev_38	5'-CAAGCAGAAGACGGCATACGAGAT-CCGTGAGA-GTGACTGGAGTTCAGACGTGTGCTCTTCCGATCTGAC	TCTCACGG
U_rev_39	5'-CAAGCAGAAGACGGCATACGAGAT-CCTCCTGA-GTGACTGGAGTTCAGACGTGTGCTCTTCCGATCTGAC	TCAGGAGG
U_rev_40	5'-CAAGCAGAAGACGGCATACGAGAT-CGAACTTA-GTGACTGGAGTTCAGACGTGTGCTCTTCCGATCTGAC	TAAGTTCG
U_rev_41	5'-CAAGCAGAAGACGGCATACGAGAT-CGACTGGA-GTGACTGGAGTTCAGACGTGTGCTCTTCCGATCTGAC	TCCAGTCG
U_rev_42	5'-CAAGCAGAAGACGGCATACGAGAT-CGCATACA-GTGACTGGAGTTCAGACGTGTGCTCTTCCGATCTGAC	TGTATGCG
U_rev_43	5'-CAAGCAGAAGACGGCATACGAGAT-CTCAATGA-GTGACTGGAGTTCAGACGTGTGCTCTTCCGATCTGAC	TCATTGAG
U_rev_44	5'-CAAGCAGAAGACGGCATACGAGAT-CTGAGCCA-GTGACTGGAGTTCAGACGTGTGCTCTTCCGATCTGAC	TGGCTCAG
U_rev_45	5'-CAAGCAGAAGACGGCATACGAGAT-CTGGCATA-GTGACTGGAGTTCAGACGTGTGCTCTTCCGATCTGAC	TATGCCAG
U_rev_46	5'-CAAGCAGAAGACGGCATACGAGAT-GAATCTGA-GTGACTGGAGTTCAGACGTGTGCTCTTCCGATCTGAC	TCAGATTC
U_rev_47	5'-CAAGCAGAAGACGGCATACGAGAT-GACTAGTA-GTGACTGGAGTTCAGACGTGTGCTCTTCCGATCTGAC	TACTAGTC
U_rev_48	5'-CAAGCAGAAGACGGCATACGAGAT-GAGCTGAA-GTGACTGGAGTTCAGACGTGTGCTCTTCCGATCTGAC	TTCAGCTC
U_rev_49	5'-CAAGCAGAAGACGGCATACGAGAT-GATAGACA-GTGACTGGAGTTCAGACGTGTGCTCTTCCGATCTGAC	TGTCTATC
U_rev_50	5'-CAAGCAGAAGACGGCATACGAGAT-GCCACATA-GTGACTGGAGTTCAGACGTGTGCTCTTCCGATCTGAC	TATGTGGC
U_rev_51	5'-CAAGCAGAAGACGGCATACGAGAT-GCGAGTAA-GTGACTGGAGTTCAGACGTGTGCTCTTCCGATCTGAC	TTACTCGC
U_rev_52	5'-CAAGCAGAAGACGGCATACGAGAT-GCTAACGA-GTGACTGGAGTTCAGACGTGTGCTCTTCCGATCTGAC	TCGTTAGC
U_rev_53	5'-CAAGCAGAAGACGGCATACGAGAT-GCTCGGTA-GTGACTGGAGTTCAGACGTGTGCTCTTCCGATCTGAC	TACCGAGC
U_rev_54	5'-CAAGCAGAAGACGGCATACGAGAT-GGAGAACA-GTGACTGGAGTTCAGACGTGTGCTCTTCCGATCTGAC	TGTTCTCC
U_rev_55	5'-CAAGCAGAAGACGGCATACGAGAT-GGTGCGAA-GTGACTGGAGTTCAGACGTGTGCTCTTCCGATCTGAC	TTCGCACC
U_rev_56	5'-CAAGCAGAAGACGGCATACGAGAT-GTACGCAA-GTGACTGGAGTTCAGACGTGTGCTCTTCCGATCTGAC	TTGCGTAC
U_rev_57	5'-CAAGCAGAAGACGGCATACGAGAT-GTCGTAGA-GTGACTGGAGTTCAGACGTGTGCTCTTCCGATCTGAC	TCTACGAC
U_rev_58	5'-CAAGCAGAAGACGGCATACGAGAT-GTCTGTCA-GTGACTGGAGTTCAGACGTGTGCTCTTCCGATCTGAC	TGACAGAC
U_rev_59	5'-CAAGCAGAAGACGGCATACGAGAT-GTGTTCTA-GTGACTGGAGTTCAGACGTGTGCTCTTCCGATCTGAC	TAGAACAC
U_rev_60	5'-CAAGCAGAAGACGGCATACGAGAT-TAGGATGA-GTGACTGGAGTTCAGACGTGTGCTCTTCCGATCTGAC	TCATCCTA
U_rev_61	5'-CAAGCAGAAGACGGCATACGAGAT-TATCAGCA-GTGACTGGAGTTCAGACGTGTGCTCTTCCGATCTGAC	TGCTGATA
U_rev_62	5'-CAAGCAGAAGACGGCATACGAGAT-TCCGTCTA-GTGACTGGAGTTCAGACGTGTGCTCTTCCGATCTGAC	TAGACGGA
U_rev_63	5'-CAAGCAGAAGACGGCATACGAGAT-TCTTCACA-GTGACTGGAGTTCAGACGTGTGCTCTTCCGATCTGAC	TGTGAAGA
U_rev_64	5'-CAAGCAGAAGACGGCATACGAGAT-TGAAGAGA-GTGACTGGAGTTCAGACGTGTGCTCTTCCGATCTGAC	TCTCTTCA
U_rev_65	5'-CAAGCAGAAGACGGCATACGAGAT-TGGAACAA-GTGACTGGAGTTCAGACGTGTGCTCTTCCGATCTGAC	TTGTTCCA
U_rev_66	5'-CAAGCAGAAGACGGCATACGAGAT-TGGCTTCA-GTGACTGGAGTTCAGACGTGTGCTCTTCCGATCTGAC	TGAAGCCA
U_rev_67	5'-CAAGCAGAAGACGGCATACGAGAT-TGGTGGTA-GTGACTGGAGTTCAGACGTGTGCTCTTCCGATCTGAC	TACCACCA
U_rev_68	5'-CAAGCAGAAGACGGCATACGAGAT-TTCACGCA-GTGACTGGAGTTCAGACGTGTGCTCTTCCGATCTGAC	TGCGTGAA
U_rev_69	5'-CAAGCAGAAGACGGCATACGAGAT-AACTCACC-GTGACTGGAGTTCAGACGTGTGCTCTTCCGATCTGAC	GGTGAGTT
U_rev_70	5'-CAAGCAGAAGACGGCATACGAGAT-AAGAGATC-GTGACTGGAGTTCAGACGTGTGCTCTTCCGATCTGAC	GATCTCTT
U_rev_71	5'-CAAGCAGAAGACGGCATACGAGAT-AAGGACAC-GTGACTGGAGTTCAGACGTGTGCTCTTCCGATCTGAC	GTGTCCTT
U_rev_72	5'-CAAGCAGAAGACGGCATACGAGAT-AATCCGTC-GTGACTGGAGTTCAGACGTGTGCTCTTCCGATCTGAC	GACGGATT
U_rev_73	5'-CAAGCAGAAGACGGCATACGAGAT-AATGTTGC-GTGACTGGAGTTCAGACGTGTGCTCTTCCGATCTGAC	GCAACATT
U_rev_74	5'-CAAGCAGAAGACGGCATACGAGAT-ACACGACC-GTGACTGGAGTTCAGACGTGTGCTCTTCCGATCTGAC	GGTCGTGT
U_rev_75	5'-CAAGCAGAAGACGGCATACGAGAT-ACAGATTC-GTGACTGGAGTTCAGACGTGTGCTCTTCCGATCTGAC	GAATCTGT
U_rev_76	5'-CAAGCAGAAGACGGCATACGAGAT-AGATGTAC-GTGACTGGAGTTCAGACGTGTGCTCTTCCGATCTGAC	GTACATCT
U_rev_77	5'-CAAGCAGAAGACGGCATACGAGAT-AGCACCTC-GTGACTGGAGTTCAGACGTGTGCTCTTCCGATCTGAC	GAGGTGCT
U_rev_78	5'-CAAGCAGAAGACGGCATACGAGAT-AGCCATGC-GTGACTGGAGTTCAGACGTGTGCTCTTCCGATCTGAC	GCATGGCT
U_rev_79	5'-CAAGCAGAAGACGGCATACGAGAT-AGGCTAAC-GTGACTGGAGTTCAGACGTGTGCTCTTCCGATCTGAC	GTTAGCCT
U_rev_80	5'-CAAGCAGAAGACGGCATACGAGAT-ATAGCGAC-GTGACTGGAGTTCAGACGTGTGCTCTTCCGATCTGAC	GTCGCTAT
U_rev_81	5'-CAAGCAGAAGACGGCATACGAGAT-ATCATTCC-GTGACTGGAGTTCAGACGTGTGCTCTTCCGATCTGAC	GGAATGAT
U_rev_82	5'-CAAGCAGAAGACGGCATACGAGAT-ATTGGCTC-GTGACTGGAGTTCAGACGTGTGCTCTTCCGATCTGAC	GAGCCAAT
U_rev_83	5'-CAAGCAGAAGACGGCATACGAGAT-CAAGGAGC-GTGACTGGAGTTCAGACGTGTGCTCTTCCGATCTGAC	GCTCCTTG
U_rev_84	5'-CAAGCAGAAGACGGCATACGAGAT-CACCTTAC-GTGACTGGAGTTCAGACGTGTGCTCTTCCGATCTGAC	GTAAGGTG
U_rev_85	5'-CAAGCAGAAGACGGCATACGAGAT-CCATCCTC-GTGACTGGAGTTCAGACGTGTGCTCTTCCGATCTGAC	GAGGATGG
U_rev_86	5'-CAAGCAGAAGACGGCATACGAGAT-CCGACAAC-GTGACTGGAGTTCAGACGTGTGCTCTTCCGATCTGAC	GTTGTCGG
U_rev_87	5'-CAAGCAGAAGACGGCATACGAGAT-CCTAATCC-GTGACTGGAGTTCAGACGTGTGCTCTTCCGATCTGAC	GGATTAGG
U_rev_88	5'-CAAGCAGAAGACGGCATACGAGAT-CCTCTATC-GTGACTGGAGTTCAGACGTGTGCTCTTCCGATCTGAC	GATAGAGG
U_rev_89	5'-CAAGCAGAAGACGGCATACGAGAT-CGACACAC-GTGACTGGAGTTCAGACGTGTGCTCTTCCGATCTGAC	GTGTGTCG
U_rev_90	5'-CAAGCAGAAGACGGCATACGAGAT-CGGATTGC-GTGACTGGAGTTCAGACGTGTGCTCTTCCGATCTGAC	GCAATCCG
U_rev_91	5'-CAAGCAGAAGACGGCATACGAGAT-CTAAGGTC-GTGACTGGAGTTCAGACGTGTGCTCTTCCGATCTGAC	GACCTTAG
U_rev_92	5'-CAAGCAGAAGACGGCATACGAGAT-GAACAGGC-GTGACTGGAGTTCAGACGTGTGCTCTTCCGATCTGAC	GCCTGTTC
U_rev_93	5'-CAAGCAGAAGACGGCATACGAGAT-GACAGTGC-GTGACTGGAGTTCAGACGTGTGCTCTTCCGATCTGAC	GCACTGTC
U_rev_94	5'-CAAGCAGAAGACGGCATACGAGAT-GAGTTAGC-GTGACTGGAGTTCAGACGTGTGCTCTTCCGATCTGAC	GCTAACTC
U_rev_95	5'-CAAGCAGAAGACGGCATACGAGAT-GATGAATC-GTGACTGGAGTTCAGACGTGTGCTCTTCCGATCTGAC	GATTCATC
U_rev_96	5'-CAAGCAGAAGACGGCATACGAGAT-GCCAAGAC-GTGACTGGAGTTCAGACGTGTGCTCTTCCGATCTGAC	GTCTTGGC
