# Supplementary material for: UroMark—a urinary biomarker assay for the detection of bladder cancer
Source: Clin Epigenetics. 2017 Jan 31;9:8. doi: 10.1186/s13148-016-0303-5 (PMC5282868; doi:10.1186/s13148-016-0303-5)
Supplement: Additional file 4: Table S3. — RainDance custom sequencing primers. (XLSX 8 kb) [file 13148_2016_303_MOESM4_ESM.xlsx]

## Sheet: Sheet1
ID	Sequence	Barcode
Read_1	5'-ACACTCTTTCCCTACACGACGCTCTTCCGATCTCTG	NA
Read_2	5'-GTGACTGGAGTTCAGACGTGTGCTCTTCCGATCTGAC	NA
